# Supplementary material for: A broadly neutralizing monoclonal antibody induces broad protection against heterogeneous PRRSV strains in piglets
Source: Vet Res. 2021 Mar 16;52:45. doi: 10.1186/s13567-021-00914-0 (PMC7962380; doi:10.1186/s13567-021-00914-0)
Supplement: Supplementary file 3 — Additional file 3. Summary of PRRSV-JXA1-upregulated-mAb-PN9cx3-reversed genes. The transcript abundances were converted to transcripts per million (TPM) units, and rep1, 2 and 3 represent data from three piglets in the MOCK, JXA1 and JXA1/mAb-PN9cx3 groups. [file 13567_2021_914_MOESM3_ESM.xlsx]

## Sheet: Sheet1
					Summary of PRRSV-JXA1-upregulated-Mab-PN9cx3-reversed genes
Gene_symbol	Mock_rep1	Mock_rep2	Mock_rep3	JAX1_rep1	JAX1_rep2	JAX1_rep3	JAX1/mAB-PN9cx3-rep1	JAX1/mAB-PN9cx3-rep2	JAX1/mAB-PN9cx3-rep3	Function
ZNF131	2.64e-07	0	1.00443	3.85158	1.98265	1.04016	1.36566	0.000405964	1.73234	Plays a role during development and organogenesis as well as in the function of the adult central nervous system (By similarity). May be involved in transcriptional regulation as a repressor of ESR1/ER-alpha signaling
PAQR8	10.8757	7.92723	12.6348	48.4521	26.3	8.28604	11.7372	13.8373	14.3055	Plasma membrane progesterone (P4) receptor coupled to G proteins
GSG1L	0	0.0888	0	1.14101	0.149	0.0256596	0	0.279076	0	Germ cell-specific gene 1-like protein, regulation of AMPA receptor activity,regulation of postsynaptic neurotransmitter receptor internalization
HPGD	0.381361	0.148202	0.53225	3.04166	0.747208	0.606093	0.518183	1.09031	0.209403	15-hydroxyprostaglandin dehydrogenase, Primary enzyme catalyzing the conversion of hydroxylated arachidonic acid species to their corresponding oxidized metabolites
GABPB1	0	0	3.74e-08	0.567524	0.527529	1.81639	0.715919	0	2.78e-06	DNA binding of GA repeat, transcripion regulator for RNA pol II
CA4	0.271751	0.0794791	0.277232	1.44706	3.58739	11.9947	0.376707	2.81514	0.597065	Reversible hydration of carbon dioxide
FCER1A	0.639017	0.649924	0.649771	2.44503	2.39664	4.78867	0.820313	1.48193	0.805778	Fc fragment of IgE receptor Ia, Binds to the Fc region of immunoglobulins epsilon. High affinity receptor. Responsible for initiating the allergic response. Binding of allergen to receptor-bound IgE leads to cell activation and the release of mediators (such as histamine) responsible for the manifestations of allergy. The same receptor also induces the secretion of important lymphokines
CCR3	0	2.52876	0	11.59	11.7399	12.9881	4.1199	1.74081	7.93878	C-C chemokine receptor type 3; Binds and responds to a variety of chemokines, including CCL11, CCL26, CCL7, CCL13, RANTES(CCL5) and CCL15
ENSSSCG00000036342	0	0.268815	0.642043	0.928194	2.05872	0.830711	0.168158	0.0543556	1.32482	NA
ENSSSCG00000006491	0.197333	0.900615	0	0.916803	3.936	1.04937	1.02438	0	0.634244	NA
ENSSSCG00000034565	7.27329	3.79634	0	11.4686	48.0538	21.141	11.3334	0	7.07722	NA
LAMC2	0.063665	0	0.0314503	0.319207	1.23617	0.541773	0.37944	0.118053	0.185755	Laminin subunit gamma 2, Binding to cells via a high affinity receptor, laminin is thought to mediate the attachment, migration and organization of cells into tissues during embryonic development by interacting with other extracellular matrix components.
DAPL1	0.509767	1.18705	0.864473	4.36047	31.5465	11.7553	7.40737	0.789458	4.45079	apoptotic signaling pathway
XK	0.140828	0.0618456	0.143758	1.02211	5.02528	1.55222	1.192	0.473419	0.76873	Membrane transport protein XK, May be involved in sodium-dependent transport of neutral amino acids or oligopeptides.
TAGLN	0.332233	0.192238	0.702318	1.27516	14.1283	4.39063	0.349756	0.326409	4.23865	Involved in calcium interactions and contractile properties of the cell that may contribute to replicative senescence.
ENSSSCG00000032611	9.67876	6.04449	8.29869	66.4777	173.202	106.125	32.4185	22.2147	21.4827	NA
CCL2	2.03906	2.1927	6.38537	105.862	487.973	155.634	26.8203	58.4418	50.7591	CCR chemokine receptor binding
OAS2	5.88757	4.77868	8.27545	9.32395	40.2472	20.4014	4.88084	10.897	5.52548	polymerizes higher oligomers of 2'-5'-oligoadenylates (2-5A) from ATP which then bind to the inactive monomeric form of ribonuclease L (RNASEL) leading to its dimerization and subsequent activation
PKLR	0	0	0.842671	0.546605	1.36129	1.01576	0.226367	0.432029	0.269123	Pyruvate kinase, Plays a key role in glycolysis
NIPAL1	3.86e-07	2.51e-06	6.76e-06	0.183348	1.1947	0.704655	0.569876	1.42e-06	1.87e-06	magnesium ion transmembrane transporter activity
GSTA4	0	0.173798	0.540571	0.846281	3.88287	3.57569	1.62295	0.377145	0.385274	Glutathione S-transferase A4, Conjugation of reduced glutathione to a wide number of exogenous and endogenous hydrophobic electrophiles
Transcript abundances were converted to transcripts per million (TPM) units with rep1,2 and 3 represented data from 3 piglets in different groups of MOCK, JXA1 and JXA1/Mab-PN9cx3
