# Supplementary material for: A broadly neutralizing monoclonal antibody induces broad protection against heterogeneous PRRSV strains in piglets
Source: Vet Res. 2021 Mar 16;52:45. doi: 10.1186/s13567-021-00914-0 (PMC7962380; doi:10.1186/s13567-021-00914-0)
Supplement: Supplementary file 4 — Additional file 4. Summary of PRRSV-JXA1-downregulated-mAb-PN9cx3-reversed genes. The transcript abundances were converted to transcripts per million (TPM) units, and rep1, 2 and 3 represent data from three piglets in the MOCK, JXA1 and JXA1/mAb-PN9cx3 groups. [file 13567_2021_914_MOESM4_ESM.xlsx]

## Sheet: JAX1_down_mAB_rescue
Summary of PRRSV-JXA1-downregulated-Mab-PN9cx3-reversed genes
Gene_symbol	Mock_rep1	Mock_rep2	Mock_rep3	JAX1_rep1	JAX1_rep2	JAX1_rep3	JAX1/mAB-PN9cx3-rep1	JAX1/mAB-PN9cx3-rep2	JAX1/mAB-PN9cx3-rep3	Function
ENSSSCG00000039146	70.4277	65.7983	39.3699	0.664649	10.8334	3.18848	32.0932	7.73345	0.146095	NA
RGS6	1.37334	1.77284	1.16664	0.0468603	0.327975	0.277609	1.33105	0.218749	0.918995	Regulator of G-protein signaling 6，Regulates G protein-coupled receptor signaling cascades. Inhibits signal transduction by increasing the GTPase activity of G protein alpha subunits, thereby driving them into their inactive GDP-bound form.
ENSSSCG00000020750	906.299	466.753	418.499	0	96.7749	0	89.8064	350.913	0	NA
FAM120B	4.24915	0.563134	3.60125	0	0	0	1.83738	1.27762	1.87494	Constitutive coactivator of peroxisome proliferator-activated receptor gamma， Functions as a transactivator of PPARG and ESR1. Functions in adipogenesis through PPARG activation
GPAT3	1.70275	0.318837	0.70362	0.0104703	0.0653762	1.87e-07	0.683976	0.0797283	0	Glycerol-3-phosphate acyltransferase 3, Converts glycerol-3-phosphate to 1-acyl-sn-glycerol-3-phosphate (lysophosphatidic acid or LPA) by incorporating an acyl moiety at the sn-1 position of the glycerol backbone (PubMed:17170135). Also converts LPA into 1,2-diacyl-sn-glycerol-3-phosphate (phosphatidic acid or PA) by incorporating an acyl moiety at the sn-2 position of the glycerol backbone
ACTG2	0.923102	1.3296	1.14299	0.500946	0	0.224784	1.52611	0.795408	1.1354	Actin, gamma-enteric smooth muscle， Actins are highly conserved proteins that are involved in various types of cell motility and are ubiquitously expressed in all eukaryotic cells.
ZFAT	2.32956	12.0974	12.2367	3.37903	2.37309	2.76964	22.527	3.35557	5.1814	Zinc finger protein ZFAT，
PKIB	3.76493	3.38988	11.1505	0.948577	0.830648	0.418447	4.27741	0.838315	7.24267	cAMP-dependent protein kinase inhibitor beta， Extremely potent competitive inhibitor of cAMP-dependent protein kinase activity, this protein interacts with the catalytic subunit of the enzyme after the cAMP-induced dissociation of its regulatory chains.
CELSR2	1.79851	1.32063	3.86774	0.443968	0.680193	0.439681	2.20459	2.23967	0.556156	Cadherin EGF LAG seven-pass G-type receptor 2, Receptor that may have an important role in cell/cell signaling during nervous system formation. Wnt signaling pathway, planar cell polarity pathway
ENSSSCG00000031248	59.5687	30.3452	34.7444	3.64037	7.05312	46.5179	4.20582	2.92207	209.465	NA
SCGB1A1	70.3924	97.5606	75.7109	35.7488	18.6348	79.0641	48.7859	252.121	71.3818	Binds phosphatidylcholine, phosphatidylinositol, polychlorinated biphenyls (PCB) and weakly progesterone, potent inhibitor of phospholipase A2，
Transcript abundances were converted to transcripts per million (TPM) units with rep1,2 and 3 represented data from 3 piglets in different groups of MOCK, JXA1 and JXA1/Mab-PN9cx3
