# Supplementary material for: A broadly neutralizing monoclonal antibody induces broad protection against heterogeneous PRRSV strains in piglets
Source: Vet Res. 2021 Mar 16;52:45. doi: 10.1186/s13567-021-00914-0 (PMC7962380; doi:10.1186/s13567-021-00914-0)
Supplement: Supplementary file 5 — Additional file 5. GO enrichment of PRRSV-JXA1-upregulated-mAb-PN9cx3-reversed genes. The GO terms enriched in PRRSV-HNhx-upregulated-mAb-PN9cx3-reversed pig genes are collected in Additional file 6. Sheets 1 and 2 show the enriched biological process (BP)- and molecular function (MF)-associated GO terms, respectively. [file 13567_2021_914_MOESM5_ESM.xlsx]

## Sheet: BP
GO enrichment of PRRSV-JXA1-upregulated-Mab-PN9cx3-reversed genes
Category	Term	Count	%	P-Value	Genes	List Total	Pop Hits	Pop Total	Fold Enrichment
GOTERM_BP_DIRECT	GO:0048477~oogenesis	2	0.0867303	0.0172876	PAQR8	12	18	11368	105.259
GOTERM_BP_DIRECT	GO:0048545~response to steroid hormone	2	0.0867303	0.00963806	PAQR8	12	10	11368	189.467

## Sheet: MF
Category	Term	Count	%	P-Value	Genes	List Total	Pop Hits	Pop Total	Fold Enrichment
GOTERM_BP_DIRECT	GO:0048477~oogenesis	2	0.0867303	0.0172876	PAQR8	12	18	11368	105.259
GOTERM_BP_DIRECT	GO:0048545~response to steroid hormone	2	0.0867303	0.00963806	PAQR8	12	10	11368	189.467
