# Supplementary material for: A broadly neutralizing monoclonal antibody induces broad protection against heterogeneous PRRSV strains in piglets
Source: Vet Res. 2021 Mar 16;52:45. doi: 10.1186/s13567-021-00914-0 (PMC7962380; doi:10.1186/s13567-021-00914-0)
Supplement: Supplementary file 6 — Additional file 6. Summary of PRRSV-HNhx-upregulated mAb-PN9cx3-reversed genes. The transcript abundances were converted to transcripts per million (TPM) units, and rep1, 2 and 3 represent data from three piglets in the MOCK, HNhx and HNhx/mAb-PN9cx3 groups. [file 13567_2021_914_MOESM6_ESM.xlsx]

## Sheet: Sheet1
Summary of PRRSV-HNhx-upregulated-Mab-PN9cx3-reversed genes
Gene_symbol	Mock_rep1	Mock_rep2	Mock_rep3	HNhx-rep1	HNhx-rep2	HNhx-rep4	HNhx/mAB-PN9cx3-rep1	HNhx/mAB-PN9cx3-rep2	HNhx/mAB-PN9cx3-rep3	Function
ENSSSCG00000032112	0	1.09472	0	15.0781	27.2808	15.6333	3.02606	2.44418	3.66658	NA
GYPC	1.74994	2.28404	1.60117	28.5355	32.9269	16.4111	9.07264	14.7344	8.3904	Glycophorin-C; Glycophorin-C plays an important role in regulating the stability of red cells.
ENSSSCG00000034565	7.27329	3.79634	0	44.4124	66.4735	33.7019	19.9143	21.7292	16.9924	NA
SCML4	0.23205	0.154017	0.160421	5.81322	5.32526	2.34937	1.67268	1.80815	2.06348	Sex comb on midleg-like protein 4， Putative Polycomb group (PcG) protein. PcG proteins act by forming multiprotein complexes, which are required to maintain the transcriptionally repressive state of homeotic genes throughout development
ENSSSCG00000033825	8.29608	4.83559	4.14934	96.9504	94.6552	50.1485	29.7294	28.7275	34.3462	NA
GRAMD1B	0.0845514	0.178998	0	3.79345	3.47979	2.24802	0.663228	0.782333	0.7361	GRAM domain containing 1B， Cholesterol transporter that mediates non-vesicular transport of cholesterol from the plasma membrane (PM) to the endoplasmic reticulum (ER)
ENSSSCG00000004170	0.935107	1.3618	1.11034	15.7067	15.879	9.70558	5.19788	3.31165	6.40647	NA
CENPN	1.45164	1.77819	1.96857	9.35071	9.64175	3.73026	2.42282	0.682517	4.1029	Centromere protein N,
IPCEF1	8.39124	5.16763	11.7803	34.5127	29.0394	18.299	13.23	8.04356	12.4463	Interactor protein for cytohesin exchange factors 1; Enhances the promotion of guanine-nucleotide exchange by PSCD2 on ARF6 in a concentration-dependent manner.
ENSSSCG00000022477	3.00749	6.5248	0	168.802	130.235	53.833	60.3581	15.0811	19.0723	NA
ATP8A1	1.44561	0.860592	1.80056	32.3146	26.8341	11.8233	14.3685	5.63667	9.19512	Phospholipid-transporting ATPase IA; Catalytic component of a P4-ATPase flippase complex which catalyzes the hydrolysis of ATP coupled to the transport of aminophospholipids from the outer to the inner leaflet of various membranes and ensures the maintenance of asymmetric distribution of phospholipids
BCL11B	0.799763	0.35105	0.219735	17.7767	16.4345	7.02901	7.641	4.3736	4.35644	B-cell CLL/lymphoma 11B ; Key regulator of both differentiation and survival of T-lymphocytes during thymocyte development in mammals.
NEURL1B	0.540343	0.047395	0.551134	6.30289	4.06476	2.68685	3.21758	1.39533	1.51288	E3 ubiquitin-protein ligase NEURL1B; involved in regulation of the Notch pathway through influencing the stability and activity of several Notch ligands
ENSSSCG00000040897	0.231024	0.0810786	0.0942716	3.33173	2.35059	0.980115	1.62037	0.286813	0.820689	NA
ENSSSCG00000037475	0.105701	0.0556957	0.0246797	1.6096	1.6766	0.215552	0.496137	0.351734	0.715271	NA
RPRML	3.12206	22.6729	0.779571	88.078	106.673	19.6368	33.9228	24.9088	15.7923	Reprimo-like protein;
ENSSSCG00000024161	0.405239	0.712331	0.601814	36.6479	35.006	2.13428	2.32336	4.21929	0.810183	NA
TRAV4	1.50374	0	1.49441	407.557	314.503	14.8041	43.1129	43.7353	39.5069	T cell receptor alpha variable 4;
NIPAL1	3.86e-07	2.51e-06	6.76e-06	2.69049	2.02899	0.994928	0.602948	0.535326	0	magnesium ion transmembrane transporter activity
SERPINF1	6.62579	4.44475	1.55829	73.591	57.3332	13.2426	14.6646	25.9243	3.32553	Pigment epithelium-derived factor; induces extensive neuronal differentiation in retinoblastoma cells. Potent inhibitor of angiogenesis.
ENSSSCG00000039362	0	0	0	10.3546	0.54067	2.56364	2.3411	1.78706	0.77158	NA
OASL	0.329383	0.115514	0	12.9935	4.32381	3.14692	2.30336	3.25832	1.71717	2'-5'-oligoadenylate synthase-like protein; Does not have 2'-5'-OAS activity, but can bind double-stranded RNA. Displays antiviral activity against encephalomyocarditis virus (EMCV) and hepatitis C virus (HCV) via an alternative antiviral pathway independent of RNase L in human
ENSSSCG00000037364	3.00492	1.87085	1.52731	105.614	34.3884	26.0366	19.3294	23.6102	22.6596	NA
KLRK1	0.459398	0.212256	0.187258	40.3852	19.295	5.94513	7.68891	13.1829	6.08125	NKG2-D type II integral membrane protein; Functions as an activating and costimulatory receptor involved in immunosurveillance upon binding to various cellular stress-inducible ligands displayed at the surface of autologous tumor cells and virus-infected cells.
TP73	0.581255	0.588475	0.775444	11.7584	5.60439	3.29993	3.5027	3.00767	2.1324	Tumor protein p73; Participates in the apoptotic response to DNA damage.
CD27	0.386909	0.247013	0.509558	14.8052	8.05205	3.29926	2.86967	3.74337	3.35675	Receptor for CD70/CD27L. May play a role in survival of activated T-cells. May play a role in apoptosis through association with SIVA1.
TRAT1	0.727041	0.468169	0.643114	33.7417	17.5134	8.01467	7.7031	8.63859	8.53575	T-cell receptor-associated transmembrane adapter 1; Stabilizes the TCR (T-cell antigen receptor)/CD3 complex at the surface of T-cells.
EOMES	0.635191	0.407131	0.332977	69.6988	45.3141	13.4107	11.5708	11.4529	13.7447	Eomesodermin homolog; unctions as a transcriptional activator playing a crucial role during development.
P14ARF	4.07733	2.56545	6.57831	37.2882	27.3481	10.2823	10.4485	7.3088	13.2122	ANK_REP_REGION domain-containing protein; function unclear
ADGRG5	0.789841	1.40703	0.744708	16.4131	10.2121	5.83955	4.83159	3.26771	3.78846	Adhesion G-protein coupled receptor G5; Transduces intracellular signals through coupling to guanine nucleotide-binding protein G(s) subunit alpha and activation of adenylate cyclase pathway.
CAMK4	0.982089	2.92109	0.280481	16.5869	11.6022	6.51311	5.94382	3.54835	5.56901	Calcium/calmodulin-dependent protein kinase type IV; that operates in the calcium-triggered CaMKK-CaMK4 signaling cascade and regulates, mainly by phosphorylation, the activity of several transcription activators, such as CREB1, MEF2D, JUN and RORA, which play pivotal roles in immune response, inflammation, and memory consolidation.
F2R	1.32151	0.770826	0.769103	53.3663	41.4153	23.7398	10.4073	10.6815	11.3687	Proteinase-activated receptor 1; High affinity receptor for activated thrombin coupled to G proteins that stimulate phosphoinositide hydrolysis.
FOXB1	0	0.109483	0.0318175	2.81023	2.0931	0.922951	0.438365	0.485334	0.731012	Forkhead box protein B1; DNA bindingi
FASLG	0.734905	0.733762	0.356039	23.4442	14.1733	9.1832	4.66382	6.19582	7.71991	Tumor necrosis factor ligand superfamily member 6; Cytokine that binds to TNFRSF6/FAS, a receptor that transduces the apoptotic signal into cells, Involved in cytotoxic T-cell-mediated apoptosis, natural killer cell-mediated apoptosis and in T-cell development
SAMD3	0.438529	0	0.0450926	18.0043	12.3484	5.38003	3.50883	4.2439	6.25542	NA
CD70	0.423342	0.297323	0.510949	3.54642	2.20461	1.80057	1.07327	0.434446	1.61575	Cytokine which is the ligand for CD27. The CD70-CD27 pathway plays an important role in the generation and maintenance of T cell immunity, in particular during antiviral responses.
DEPDC1	0.532226	0.472018	0.918993	5.21193	2.9995	2.3662	1.48616	0.763413	1.96839	DEP domain containing 1; May be involved in transcriptional regulation as a transcriptional corepressor.
ENSSSCG00000001407	1.04877	4.47145	1.86878	20.2992	10.771	7.37051	1.66429	3.33305	5.89853	NA
ENSSSCG00000032611	9.67876	6.04449	8.29869	330.193	149.48	92.9582	39.1176	28.6374	61.3325	NA
CCR4	0.893247	0.93601	0.588129	9.9608	5.20677	2.42678	1.8575	1.01717	1.68345	C-C chemokine receptor type 4; High affinity receptor for the C-C type chemokines CCL17/TARC, CCL22/MDC and CKLF isoform 1/CKLF1.
KLHL4	0.0263241	0.0698308	0.0268816	1.17323	0.65056	0.195069	0.216008	0.109387	0.172991	Kelch like family member 4;
FCRL3	0	0.252138	0	0.347621	3.13655	0.861622	0.663907	0.669653	0.567476	Fc receptor-like protein 3; Promotes TLR9-induced B-cell proliferation, activation and survival but inhibits antibody production and suppresses plasma cell differentiation.
SLC7A8	0.0426656	0	0	3.34783	14.471	3.36944	2.21002	1.9161	3.78646	Large neutral amino acids transporter small subunit 2; Sodium-independent, high-affinity transport of small and large neutral amino acids
FABP4	0.192923	0.929242	0.196589	48.385	179.123	32.8525	11.7502	3.35865	6.15633	Fatty acid-binding protein, adipocyte; Lipid transport protein in adipocytes. Binds both long chain fatty acids and retinoic acid. Delivers long-chain fatty acids and retinoic acid to their cognate receptors in the nucleus
NT5E	0.11183	0.0784025	0.183688	0.362222	5.84956	0.941921	0.981018	0.120514	1.01884	5'-nucleotidase; Hydrolyzes extracellular nucleotides into membrane permeable nucleosides. Exhibits AMP-, NAD-, and NMN-nucleosidase activities.
PCOLCE2	0	0	0	0.545349	7.15223	1.10747	1.20298	0.266213	0.0801859	Procollagen C-endopeptidase enhancer 2; Binds to the C-terminal propeptide of types I and II procollagens and may enhance the cleavage of that propeptide by BMP1
ENSSSCG00000006455	0.180066	0.109891	0.155145	1.38673	7.74158	0.905364	1.57436	0.285215	0.474877	NA
ABCA7	0.710936	0	0	1.0018	1.7236	0.732627	0.819931	0.288483	0.209521	ATP binding cassette subfamily A member 7; Catalyzes the translocation of specific phospholipids from the cytoplasmic to the extracellular/lumenal leaflet of membrane coupled to the hydrolysis of ATP
ARRDC3	0.273495	0.263496	0.645666	4.14681	5.21127	2.18388	4.51839	0.57381	0.263489	Arrestin domain-containing protein 3; Adapter protein that plays a role in regulating cell-surface expression of adrenergic receptors and probably also other G protein-coupled receptors
IGSF3	0	0.0393639	0.0915064	2.06766	3.78022	1.47467	0.709969	0.396113	1.6426	Immunoglobulin superfamily member 3; Likely interchromosomal Alu-mediated fusion between IGSF3 on 1p13.1 and GGT on 22q11.2.
MGAM	0.200228	0.343415	0.0343685	2.71105	5.29269	1.22355	0.809701	0.549833	1.45322	Maltase-glucoamylase; May serve as an alternate pathway for starch digestion when luminal alpha-amylase activity is reduced because of immaturity or malnutrition.
ENSSSCG00000015405	3.15943	7.43294	2.67516	19.9252	41.477	11.4953	15.397	11.7381	9.15888	NA
ENSSSCG00000002081	0.75721	1.09931	1.01034	25.6734	54.5524	3.96698	5.99309	4.22426	0.7187	NA
TRBV25-1	5.53072	6.04449	4.14934	87.1149	195.57	25.6858	40.6823	23.1826	14.7198	T cell receptor beta variable 25-1
ENSSSCG00000037477	0	1.2259	0	1.8842	1.2213	1.66559	0	0.741168	0	NA
ADRB1	0	0.101427	0	1.96224	0.869204	1.64943	0.877215	0.596836	0.323548	Beta-1 adrenergic receptor; Beta-adrenergic receptors mediate the catecholamine-induced activation of adenylate cyclase through the action of G proteins.
MT3	0	0.250876	0	2.20096	1.32833	1.8824	0.46859	0.395833	0	Metallothionein-3; Binds heavy metals. Contains three zinc and three copper atoms per polypeptide chain and only a negligible amount of cadmium.
CCR3	0	2.52876	0	17.8017	6.7302	13.6385	6.45934	3.67828	6.57934	C-C chemokine receptor type 3; Binds and responds to a variety of chemokines, including CCL11, CCL26, CCL7, CCL13, RANTES(CCL5) and CCL15
ENSSSCG00000000640	1.52	1.96768	0.825261	48.1416	21.0052	42.9688	9.90147	13.332	20.5205	NA
CTLA4	0.364586	0.351844	0.467132	13.6437	6.64667	9.12191	3.09655	3.77239	4.04789	Cytotoxic T-lymphocyte protein 4; Inhibitory receptor acting as a major negative regulator of T-cell responses.
ENSSSCG00000000642	0.498145	0	0	131.027	66.6182	75.9079	38.3774	18.0575	41.0664	NA
PSAT1	1.75477	2.81726	5.96025	30.4976	10.3419	18.2439	6.10628	6.88713	9.55605	Phosphoserine aminotransferase; Catalyzes the reversible conversion of 3-phosphohydroxypyruvate to phosphoserine and of 3-hydroxy-2-oxo-4-phosphonooxybutanoate to phosphohydroxythreonine.
SLC17A7	0.354662	0.263486	0.194902	2.11184	0.800423	1.28812	0.60769	0.481682	0.53775	Solute carrier family 17 member 7; Mediates the uptake of glutamate into synaptic vesicles at presynaptic nerve terminals of excitatory neural cells. May also mediate the transport of inorganic phosphate.
FKBP5	13.7297	9.56617	23.5096	26.0331	27.8501	28.3352	20.8397	11.2944	14.822	Peptidylprolyl isomerase; Immunophilin protein with PPIase and co-chaperone activitie. Component of unligated steroid receptors heterocomplexes through interaction with heat-shock protein 90.
FANCI	1.51212	1.19284	3.6253	6.99014	4.49985	5.08627	2.90566	1.42497	2.83123	FA complementation group I; Plays an essential role in the repair of DNA double-strand breaks by homologous recombination and in the repair of interstrand DNA cross-links (ICLs) by promoting FANCD2 monoubiquitination by FANCL and participating in recruitment to DNA repair sites.
NMUR1	0.0751116	0.0879377	0.919936	1.30091	1.01948	0.950778	0.440435	0.494287	0.517257	Neuromedin U receptor 1; Receptor for the neuromedin-U and neuromedin-S neuropeptides.
LEMD3	2.5192	1.61091	2.38746	5.46658	4.62968	4.45039	3.17865	0.568069	2.96434	Inner nuclear membrane protein Man1; Can function as a specific repressor of TGF-beta, activin, and BMP signaling through its interaction with the R-SMAD proteins.
ENSSSCG00000031610	7.4384	1.91386	5.18502	11.0434	12.0825	16.0594	7.90572	1.55441	7.03062	NA
ERCC4	6.05301	2.8961	7.28907	14.2172	14.7694	10.7529	8.01511	4.11517	6.01853	ERCC excision repair 4, endonuclease catalytic subunit; Catalytic component of a structure-specific DNA repair endonuclease responsible for the 5-prime incision during DNA repair. Involved in homologous recombination that assists in removing interstrand cross-link.
PAQR8	10.8757	7.92723	12.6348	23.9703	26.8992	21.5604	11.2641	8.52237	10.8391	Plasma membrane progesterone (P4) receptor coupled to G proteins
CRACR2A	0	0.0995003	0.0394216	1.24067	1.50995	1.11732	0.886392	0	0.251242	Calcium release activated channel regulator 2A; Ca2+-binding protein that plays a key role in store-operated Ca2+ entry (SOCE) in T-cells by regulating CRAC channel activation. Acts as a cytoplasmic calcium-sensor that facilitates the clustering of ORAI1 and STIM1 at the junctional regions between the plasma membrane and the endoplasmic reticulum upon low Ca2+ concentration.
AHDC1	0.993363	1.15005	1.88886	6.62919	7.07309	6.10112	3.19654	2.13539	2.91841	AT-hook DNA-binding motif-containing protein 1; function unknown
ENSSSCG00000039633	0	0	0	1.24324	1.25968	0.922073	0.317052	0	0.0833442	NA
NLRC5	7.19081	5.62822	3.91407	26.9713	26.6456	19.594	13.8153	7.21378	8.04214	NACHT domain-containing protein; Probable regulator of the NF-kappa-B and type I interferon signaling pathways. May also regulate the type II interferon signaling pathway. Plays a role in homeostatic control of innate immunity and in antiviral defense mechanisms.
HFM1	0.0381325	0.0553437	0	0.382399	0.298705	1.16742	0.0833858	0	0.607301	Helicase for meiosis 1; Required for crossover formation and complete synapsis of homologous chromosomes during meiosis.
OAS2	5.88757	4.77868	8.27545	26.1821	17.9	33.4442	6.43934	9.11382	5.08747	2'-5'-oligoadenylate synthase 2; Activated by detection of double stranded RNA (dsRNA): polymerizes higher oligomers of 2'-5'-oligoadenylates (2-5A) from ATP which then bind to the inactive monomeric form of ribonuclease L (RNASEL) leading to its dimerization and subsequent activation.
MKRN2	0	0	6.08e-10	0.777017	0.799739	1.73447	0.017723	0	0	Probable E3 ubiquitin-protein ligase makorin-2; E3 ubiquitin ligase catalyzing the covalent attachment of ubiquitin moieties onto substrate proteins.
PCBP3	0.0447391	0.0392544	0	0.569302	0.337308	1.5684	0	0.0462994	0.0418367	Poly(rC)-binding protein 3; Single-stranded nucleic acid binding protein that binds preferentially to oligo dC.
ENSSSCG00000000636	0.436958	1.01847	0.296527	18.8489	12.3288	38.8545	3.52266	1.92002	7.86682	NA
ENSSSCG00000010850	0.100838	8.45e-09	1.16e-08	0.641613	2.06696	1.40328	0.627975	4.27e-09	3.2e-09	NA
EDNRB	0.335885	0.327284	0.120043	2.94904	5.82004	4.77783	2.21754	1.55526	1.31093	Endothelin receptor type B; Non-specific receptor for endothelin 1, 2, and 3. Mediates its action by association with G proteins that activate a phosphatidylinositol-calcium second messenger system.
ENSSSCG00000029291	0.31885	0.339897	0.0507064	0.615587	1.62367	1.23429	0.534295	0.485975	0.422428	NA
SERPINH1	0.779686	0.718479	2.3468	13.9726	25.901	27.0769	3.64974	8.60339	14.4176	Collagen-binding protein; Binds specifically to collagen. Could be involved as a chaperone in the biosynthetic pathway of collagen.
TRBV19	1.94708	5.01692	0.652645	74.5011	76.5311	116.383	34.0309	42.2702	33.5868	T cell receptor beta variable 19
Transcript abundances were converted to transcripts per million (TPM) units with rep1,2 and 3 represented data from 3 piglets in different groups of MOCK, HNhx and HNhx/Mab-PN9cx3
