# Supplementary material for: A broadly neutralizing monoclonal antibody induces broad protection against heterogeneous PRRSV strains in piglets
Source: Vet Res. 2021 Mar 16;52:45. doi: 10.1186/s13567-021-00914-0 (PMC7962380; doi:10.1186/s13567-021-00914-0)
Supplement: Supplementary file 7 — Additional file 7. Summary of PRRSV-JXA1-downregulated mAb-PN9cx3-reversed genes.The transcript abundances were converted to transcripts per million (TPM) units, and rep1, 2 and 3 represent data from three piglets in the MOCK, HNhx and HNhx/mAb-PN9cx3 groups. [file 13567_2021_914_MOESM7_ESM.xlsx]

## Sheet: Sheet1
Summary of PRRSV-HNhx-downregulated-Mab-PN9cx3-reversed genes
Gene_symbol	Mock_rep1	Mock_rep2	Mock_rep3	HNhx-rep1	HNhx-rep2	HNhx-rep4	HNhx/mAB-PN9cx3-rep1	HNhx/mAB-PN9cx3-rep2	HNhx/mAB-PN9cx3-rep3	Function
ENSSSCG00000034766	33194.4	31082.5	19902.4	3058.55	3450.54	2370.23	16116.6	10810.4	11860.1	NA
ENSSSCG00000021006	39725	34369.6	24222.2	3170.53	4102	2742.85	21036.1	12033.5	14321.1	NA
CYP1B1	30.6927	33.8764	14.8924	6.1372	3.68702	5.59974	16.9031	12.5154	14.1	P-450 1B1 activity is responsible for metabolism of a compound involved in ocular development
ENSSSCG00000037141	21716	24102.4	13932.2	2615.24	2173.08	1707.73	11069.3	8954.42	8710.36	NA
FAM120B	4.24915	0.563134	3.60125	0	0.876454	0	2.41607	0.289792	0	NA
ENSSSCG00000036127	1168.45	343.531	622.318	137.363	23.9576	160.83	446.524	415.305	47.6705	NA
ENSSSCG00000036598	20.4869	15.2182	28.9661	6.90464	0	11.6462	18.1042	10.8625	9.80267	NA
PLVAP	78.2012	96.2922	124.758	14.8262	21.6525	27.1302	107.852	122.201	22.0281	plasmalemma vesicle-associated protein，
SHISA2	0.522216	0.895255	2.43654	0.421906	0.117745	0.116228	0.816592	1.1111	0.233531	NA
AHSP	0.403826	0.709479	1.82394	0.244885	0.108398	0.236938	0.202151	2.38178	0.107669	Alpha hemoglobin stabilizing protein
ENSSSCG00000037735	122.832	93.6619	149.758	55.6047	39.7367	65.996	57.6669	268.104	64.3611	NA
ADM	5.42469	2.61365	3.38968	1.37336	0.989041	2.47164	2.84607	8.27645	6.06145	NA
IL1A	70.8245	32.6719	99.1453	36.123	19.9807	36.4013	63.3132	206.796	89.7873	NA
CD79B	9.24047	22.4414	8.04195	6.67955	3.08339	3.29414	8.87987	16.8475	10.2541	B cell surface marker
MS4A1	2.41289	8.25676	4.13922	1.89115	0.396411	1.51131	1.80172	6.6721	1.60569	a member of the MS4A family, is composed of 293 amino acids and forms a 32-kDa protein. Expression of MS4A1/CD20 is restricted to pre-B cells and memory B cells during differentiation of B cells.
ENSSSCG00000034211	4.62096	12.8227	5.09382	3.871	0.547228	1.24195	4.14693	8.02158	2.06207	NA
TNFRSF13C	3.09622	11.3145	4.64022	2.57332	1.39896	1.17323	3.56411	7.38644	2.30369	main pro-survival receptors in B cells.
ENSSSCG00000033955	5.63093	12.9912	6.66235	3.68352	3.01432	0.421748	8.1445	2.39678	1.16528	NA
LIMS2	2.66979	10.5469	4.88091	0.596789	0.359691	0	1.3676	0.379472	0.330138	This gene encodes a member of a small family of focal adhesion proteins which interacts with ILK (integrin-linked kinase), a protein which effects protein-protein interactions with the extraceullar matrix.
ENSSSCG00000033797	107.875	384.48	78.0584	55.4459	48.8422	38.5005	120.798	126.113	17.4312	NA
ZNF565	1.39596	1.19946	1.16652	1.44992	0	0	0.40699	1.23328	0.807913	NA
ENSSSCG00000032499	153.164	181.931	60.8902	32.2664	10.0687	59.194	103.208	224.189	28.1391	NA
ENSSSCG00000037009	295.588	346.015	175.67	196.419	36.6909	101.127	229.235	317.217	66.9131	NA
CRACR2B	7.00275	6.42073	5.10557	1.70356	1.31e-05	2.89e-06	1.96179	6.12347	2.14381	EF-hand calcium-binding domain-containing protein 4A，
ENSSSCG00000039758	6.65326	13.1018	10.7176	4.11552	1.92338	2.21485	3.22287	15.9895	3.67107	NA
ENSSSCG00000034426	57.4413	61.1555	33.2443	6.88555	20.7779	11.7399	47.0598	29.8332	199.13	NA
ENSSSCG00000039804	6063.54	4823.86	2631.42	683.909	1552.7	1375.96	5553.79	3927.4	5191.43	NA
GNB5	3.98432	9.71069	2.96045	2.75e-09	0.0108159	2.80877	4.29942	4.37999	4.30655	NA
ENSSSCG00000039490	85.6075	119.962	68.1619	13.3363	12.6772	22.8513	75.7596	116.47	68.0452	NA
ENSSSCG00000003278	87.9164	163.449	105.87	21.2422	53.0484	56.0142	140.475	212.06	82.269	NA
Transcript abundances were converted to transcripts per million (TPM) units with rep1,2 and 3 represented data from 3 piglets in different groups of MOCK, JXA1 and JXA1/Mab-PN9cx3
