# Supplementary material for: A broadly neutralizing monoclonal antibody induces broad protection against heterogeneous PRRSV strains in piglets
Source: Vet Res. 2021 Mar 16;52:45. doi: 10.1186/s13567-021-00914-0 (PMC7962380; doi:10.1186/s13567-021-00914-0)
Supplement: Supplementary file 8 — Additional file 8. GO enrichment of PRRSV-HNhx-upregulated-mAb-PN9cx3-reversed genes. The GO terms and KEGG pathways enriched in PRRSV-HNhx-upregulated-mAb-PN9cx3-reversed pig genes are collected in Additional file 9. Sheets 1, 2, and 3 show the enriched biological process (BP)-, cellular component (CC)-, and molecular function (MF)-associated GO terms, respectively. Sheet 4 shows the enriched KEGG pathways. [file 13567_2021_914_MOESM8_ESM.xlsx]

## Sheet: BP
GO enrichment of HNhx-upregulated-Mab-PN9cx3-reversed genes
Category	Term	Count	%	P-Value	Genes	List Total	Pop Hits	Pop Total	Fold Enrichment
GOTERM_BP_DIRECT	GO:0006955~immune response	7	14	1.08446e-05	OASL, CCR4, CTLA4, FASLG, CD70, OAS2, CD27	31	198	11368	12.9645
GOTERM_BP_DIRECT	GO:0006954~inflammatory response	4	8	0.0128323	CCR4, CCR3, CD27, F2R	31	187	11368	7.84406
GOTERM_BP_DIRECT	GO:0001659~temperature homeostasis	2	4	0.0157333	ADRB1, ARRDC3	31	6	11368	122.237
GOTERM_BP_DIRECT	GO:0048545~response to steroid hormone	2	4	0.0260889	PAQR8	31	10	11368	73.3419
GOTERM_BP_DIRECT	GO:0048477~oogenesis	2	4	0.0464851	PAQR8	31	18	11368	40.7455

## Sheet: CC
Category	Term	Count	%	P-Value	Genes	List Total	Pop Hits	Pop Total	Fold Enrichment
GOTERM_CC_DIRECT	GO:0009897~external side of plasma membrane	5	10	0.000271474	CCR4, CTLA4, KLRK1, FASLG, CD27	35	120	12833	15.2774
GOTERM_CC_DIRECT	GO:0005886~plasma membrane	13	26	0.00221447	EDNRB, ADRB1, IGSF3, CTLA4, KLRK1, FASLG, CD70, PAQR8, ARRDC3, NT5E, ATP8A1, F2R	35	1877	12833	2.53945
GOTERM_CC_DIRECT	GO:0016021~integral component of membrane	19	38	0.00329008	ABCA7, KLRK1, CTLA4, ADGRG5, FASLG, PAQR8, CD70, SLC17A7, RPRML, EDNRB, ADRB1, CCR4, NMUR1, CCR3, IGSF3, GRAMD1B, ATP8A1, F2R	35	3767	12833	1.84935
GOTERM_CC_DIRECT	GO:0009986~cell surface	5	10	0.00454399	ABCA7, IGSF3, KLRK1, NT5E, F2R	35	257	12833	7.13341

## Sheet: MF
Category	Term	Count	%	P-Value	Genes	List Total	Pop Hits	Pop Total	Fold Enrichment
GOTERM_MF_DIRECT	GO:0005164~tumor necrosis factor receptor binding	2	4	0.0188589	FASLG, CD70	31	7	11048	101.825
GOTERM_MF_DIRECT	GO:0016493~C-C chemokine receptor activity	2	4	0.0347496	CCR4, CCR3	31	13	11048	54.8288

## Sheet: KEGG
Category	Term	Count	%	P-Value	Genes	List Total	Pop Hits	Pop Total	Fold Enrichment
KEGG_PATHWAY	ssc04060:Cytokine-cytokine receptor interaction	5	10	0.0026886	CCR4, CCR3, FASLG, CD70, CD27	22	201	7001	7.9161
KEGG_PATHWAY	ssc04020:Calcium signaling pathway	4	8	0.0153451	EDNRB, ADRB1, CAMK4, F2R	22	178	7001	7.15117
KEGG_PATHWAY	ssc04080:Neuroactive ligand-receptor interaction	4	8	0.0439036	EDNRB, ADRB1, NMUR1, F2R	22	267	7001	4.76745
