# Supplementary material for: A broadly neutralizing monoclonal antibody induces broad protection against heterogeneous PRRSV strains in piglets
Source: Vet Res. 2021 Mar 16;52:45. doi: 10.1186/s13567-021-00914-0 (PMC7962380; doi:10.1186/s13567-021-00914-0)
Supplement: Supplementary file 9 — Additional file 9. GO enrichment of PRRSV-HNhx-downregulated-mAb-PN9cx3-reversed genes. The GO terms and KEGG pathways enriched in PRRSV-HNhx-downregulated-mAb-PN9cx3-reversed pig genes are collected in Additional file 10. Sheet 1 shows the enriched biological process (BP)-associated GO terms. Sheet 2 shows the enriched KEGG pathways. [file 13567_2021_914_MOESM9_ESM.xlsx]

## Sheet: BP
GO enrichment of PRRSV-HNhx-downregulated-Mab-PN9cx3-reversed genes
Category	Term	Count	%	P-Value	Genes	List Total	Pop Hits	Pop Total	Fold Enrichment
GOTERM_BP_DIRECT	GO:0045766~positive regulation of angiogenesis	2	16.6667	0.0399497	ADM, IL1A	8	66	11368	43.0606

## Sheet: KEGG
Category	Term	Count	%	P-Value	Genes	List Total	Pop Hits	Pop Total	Fold Enrichment
KEGG_PATHWAY	ssc04640:Hematopoietic cell lineage	2	16.6667	0.0338954	MS4A1, IL1A	4	80	7001	43.7563
